# Supplementary material for: Phosphorylation of GntR reduces Streptococcus suis oxidative stress resistance and virulence by inhibiting NADH oxidase transcription
Source: PLoS Pathog. 2023 Mar 13;19(3):e1011227. doi: 10.1371/journal.ppat.1011227 (PMC10010549; doi:10.1371/journal.ppat.1011227)
Supplement: S1 Table — (XLSX) [file ppat.1011227.s010.xlsx]

## Sheet: Sheet1
Table S1. Phosphoproteomics results of GntR in WT SS2 and Δstk.
Protein accession	Position	Amino acid	Protein description	Gene name	Localization probability	PEP	Score	Charge	Modified sequence	Mass error [ppm]	Stk_1	Stk_2	Stk_3	WT_1	WT_2	WT_3	Stk/WT Ratio	Stk/WT P value	Subcellular localization
A0A0H3MTN4	42	S	GntR family regulatory protein	ZY05719_02215	0.805852	1.24389e-17	122.64	2	LFNVS(0.161)S(0.806)IT(0.033)VIR	-0.73457	0.738	0.666	0.759	1.095	1.274	1.538	0.554	0.00532186	Cytoplasmic
