# Supplementary material for: Phosphorylation of GntR reduces Streptococcus suis oxidative stress resistance and virulence by inhibiting NADH oxidase transcription
Source: PLoS Pathog. 2023 Mar 13;19(3):e1011227. doi: 10.1371/journal.ppat.1011227 (PMC10010549; doi:10.1371/journal.ppat.1011227)
Supplement: S1 Data — (XLSX) [file ppat.1011227.s014.xlsx]

## Sheet: Fig 2A
Fig 2A. Percent surivival
Days	WT	ΔgntR	GntR-S41A	GntR-S41E	PBS
1	1
1	1
1	1
1	1
7	0
1		1
1		1
1		1
2		1
7		0
1			1
1			1
2			1
7			0
7			0
1				1
7				0
7				0
7				0
7				0
7					0
7					0
7					0
7					0
7					0

## Sheet: Fig 2B-F
	Fig 2B. bacterial load in blood (Log10CFU/ml)					Fig 2C. bacterial load in lung (Log10CFU/g)					Fig 2D. bacterial load in liver (Log10CFU/g)
	WT	ΔgntR	GntR-S41A	GntR-S41E		WT	ΔgntR	GntR-S41A	GntR-S41E		WT	ΔgntR	GntR-S41A	GntR-S41E
	4.57978	3.73239	3.74036	2.60097		5.20412	5.87506	5.81954	3		4.32222	3.90309	4.63347	3.30103
	3.62325	3.94448	4.59106	3.14613		5.5682	5.17609	5.59106	3.30103		4.60206	4.6721	4.78533	3.17609
	4.14613	4.07918	4.30103	2.81291		4.90309	5.60206	5.49136	3.69897		4.14613	4.27875	4.20412	3.90309
	4.61278	3.74036	4.41497	3.04139		4.76343	4.95424	5.07918	4.41497		4.59106	4.11394	4.11394	3.36173
	4.11394	3.47712	3.97772	3.25527		6.61278	5.27875	5.88649	2.95424		4.91381	4.36173	3.87506	3.95424
Mean	4.215	3.795	4.205	2.971		5.41	5.377	5.574	3.474		4.515	4.266	4.322	3.539
Std. Deviation	0.4051	0.2297	0.3427	0.2638		0.7398	0.3631	0.3201	0.6043		0.294	0.2868	0.377	0.3622
SEM	0.1812	0.1027	0.1533	0.118		0.3308	0.1624	0.1432	0.2703		0.1315	0.1283	0.1686	0.162
	Fig 2E. bacterial load in spleen(Log10CFU/g)					Fig 2F. bacterial load in brain(Log10CFU/g)
	WT	ΔgntR	GntR-S41A	GntR-S41E		WT	ΔgntR	GntR-S41A	GntR-S41E
	3.95424	3.76343	3.85126	2.74036		4.25527	4.14613	4.11394	3.25527
	4.07918	3.50515	3.6721	2.95424		4.64345	3.90309	4.81954	3.34242
	3.64345	3.27875	3.77815	3		4.89763	4.79934	4.39794	3.04139
	3.87506	3.6721	3.4624	2.41497		4.59106	4.6721	4.50515	3.55145
	3.51851	4	4.07918	2.69897		4.94448	4.36173	4.70757	2.59106
Mean	3.814	3.644	3.769	2.762		4.666	4.376	4.509	3.156
Std. Deviation	0.2292	0.2713	0.2272	0.2337		0.2766	0.3686	0.2758	0.3651
SEM	0.1025	0.1213	0.1016	0.1045		0.1237	0.1649	0.1233	0.1633

## Sheet: Fig 2H-I
	Fig 2H. Histological score of lung					Fig 2I. Histological score of spleen
	PBS	WT	GntR-S41E			PBS	WT	GntR-S41E
	1	4	2			1	3	1
	1	3	2			0	3	0
	0	4	1			1	2	1
	0	2	3			1	3	1
	1	4	2			1	4	2
Mean	0.6	3.4	2			0.8	3	1
Std. Deviation	0.5477	0.8944	0.7071			0.4472	0.7071	0.7071
SEM	0.2449	0.4	0.3162			0.2	0.3162	0.3162

## Sheet: Fig 3E
The relative expression of nox in WT SS2, ΔgntR, GntR-S41A, and GntR-S41E
	WT	ΔgntR	GntR-S41A	GntR-S41E
	0.938764	0.965027	1.32556	0.56622
	1.06523	0.78428	1.08158	0.564433
	1	0.811684	1.03266	0.609111
Mean	1.001	0.8537	1.147	0.5799
Std. Deviation	0.06324	0.09741	0.1569	0.02529
SEM	0.03651	0.05624	0.09059	0.0146

## Sheet: Fig 3G
The activity of nox promoter in WT SS2, ΔgntR, GntR-S41A, and GntR-S41E
	WT	ΔgntR	GntR-S41A	GntR-S41E
	57.0928	57.168	64.0689	37.9867
	67.2167	62.872	67.007	51.8762
	61.7719	55.9611	60.8974	40.057
Mean	62.03	58.67	63.99	43.31
Std. Deviation	5.067	3.691	3.056	7.493
SEM	2.925	2.131	1.764	4.326

## Sheet: Fig 4A
The relative expression of nox in WT SS2, and GntR-S41E-Cnox
	WT	GntR-S41E-Cnox
	0.865955	1.51879
	1.15479	1.62001
	1	1.53458
Mean	1.007	1.558
Std. Deviation	0.1445	0.05446
SEM	0.08345	0.03144

## Sheet: Fig 4B
Percent surivival
Days	WT	Δnox	GntR-S41E-Cnox	PBS
1	1
1	1
1	1
1	1
7	0
7		0
7		0
7		0
7		0
7		0
1			1
1			1
1			1
1			1
2			1
7				0
7				0
7				0
7				0
7				0

## Sheet: Fig 4C
	bacterial load in blood (Log10CFU/mL)				bacterial load in liver (Log10CFU/g)				bacterial load in spleen (Log10CFU/g)				bacterial load in brain (Log10CFU/g)				bacterial load in lung (Log10CFU/g)
	WT	GntR-S41E-Cnox			WT	GntR-S41E-Cnox			WT	GntR-S41E-Cnox			WT	GntR-S41E-Cnox			WT	GntR-S41E-Cnox
	4.83251	4.5563			4.51851	4.57978			4.27875	3.94448			4.44716	4.85733			5.74819	5
	4.15229	4.14613			4.07918	4.17609			4.32222	3.85733			4.14613	4.5563			5.23045	5.60206
	3.95424	3.97772			4.64345	4.20412			3.77815	3.59106			4.80618	4.74036			5.83251	5.81291
	4.61278	4.32222			4.59106	4.61278			4.67669	4.0607			4.41497	3.94448			3.81954	5.66276
	4.51851	4.59106			4.81291	4.74036			3.60206	3.4624			4.76343	4.4624			6.49136	4.94939
Mean	4.414	4.319			4.529	4.463			4.132	3.783			4.516	4.512			5.424	5.405
Std. Deviation	0.3555	0.263			0.2739	0.2561			0.436	0.2492			0.2726	0.3528			1.003	0.401
SEM	0.159	0.1176			0.1225	0.1145			0.195	0.1114			0.1219	0.1578			0.4485	0.1793

## Sheet: Fig 4D
WT, ΔgntR, GntRGntR-S41E, Δnox, and GntR-S41E-Cnox were treated with 30 mM H2O2 for 30 min, and bacterial survival were deceted
	WT	ΔgntR	GntR-S41A	GntR-S41E	Δnox	GntR-S41E-Cnox
	81	57	77	55	44	90.5
	77	72	67.8	50	52	87.3
	82	67.8	80	41	35	95
Mean	80	65.6	74.93	48.67	43.67	90.93
Std. Deviation	2.646	7.738	6.357	7.095	8.505	3.868
SEM	1.528	4.468	3.67	4.096	4.91	2.233

## Sheet: Fig 4E
Intracellular survival rate
		Control						Nac
	WT	GntR-S41E	Δnox	GntR-S41E-Cnox			WT	GntR-S41E	Δnox	GntR-S41E-Cnox
	7.91	5.75	3	8.88			12.28	8.75	5.33	15.7
	11.3	7.15	2.22	10.9			13.37	10.2	3.88	11.2
	10.6	5.6	3.6	10.1			12.9	10.9	6.4	13
Mean	9.937	6.167	2.94	9.96			12.85	9.95	5.203	13.3
Std. Deviation	1.79	0.8549	0.692	1.017			0.5467	1.097	1.265	2.265
SEM	1.033	0.4936	0.3995	0.5873			0.3156	0.6331	0.7302	1.308

[truncated: 9 more sheets: Fig 5A, Fig 5B-5C, Fig 5D, Fig 5E, Fig 5F, S3 Fig, S4 FigB, S5 Fig, S6 FigA-B]
